# Supplementary material for: P. hybridus Extract Ze 339 Inhibits RSV Infection by Altering Host Metabolism
Source: Viruses. 2026 Jun 24;18(7):697. doi: 10.3390/v18070697 (PMC13431551; doi:10.3390/v18070697)
Supplement: Supplementary file 1 [file viruses-18-00697-s001.zip]

Archive with 1 entries (1 files):
- viruses-4334810-supplementary.pdf
